# Supplementary material for: Squeezing formaldehyde into C60 fullerene
Source: Nat Commun. 2024 Mar 21;15:2515. doi: 10.1038/s41467-024-46886-5 (PMC10957948; doi:10.1038/s41467-024-46886-5)
Supplement: Supplementary file 3 — Source Data [file 41467_2024_46886_MOESM3_ESM.xlsx]

## Sheet: Index
Squeezing formaldehyde into C60 fullerene.
Vijyesh K. Vyas, George R. Bacanu, Murari Soundararajan, Elizabeth S. Marsden, Tanzeeha Jafari, Anna Shugai, Mark E. Light, Urmas Nagel, Toomas Rõõm,* Malcolm H. Levitt,* Richard J. Whitby.*
Cartesian coordinates for structures from DFT calculations.
Contents:
1	Compound 1a (B3LYP-D3/cc-pVDZ)
2	Compound 1a (MO62X/cc-pVDZ)
3	H2O@1a (B3LYP-D3/cc-pVDZ)
4	1a + H2O ⇌ H2O@1a Transition State (B3LYP_D3/ccpVDZ)
5	H2O@1a (M062X/cc-pVDZ)
6	1a + H2O ⇌ H2O@1b Transition State (M062X/cc-pVDZ)
7	CH2O@1a (O-in) (B3LYP-D3/cc-pVDZ)
8	CH2O + 1a ⇌ CH2O@1a Transition state (B3LYP-D3/cc-pVDZ)
9	CH2O@1a (O-in) (M062X/cc-pVDZ)
10	CH2O + 1a ⇌ CH2O@1a Transition state (M062X/cc-pVDZ)
11	CH2O@2a (O-in) (B3LYP-D3/cc-pVDZ)
12	CH2O + 2a ⇌ CH2O@2a Transition State (B3LYP-D3/cc-pVDZ)
13	CH2O@2a (O-in) (M062X/cc-pVDZ)
14	CH2O + 2a ⇌ CH2O@2a Transition State (M062X/cc-pVDZ)
15	CO2@2a (B3LYP-D3/cc-pVDZ)
16	CO2@2a (M062X/cc-pVDZ)
17	CO2 + 2a ⇌ CO2@2a Transition State (B3LYP-D3/cc-pVDZ)
18	CO2 + 2a ⇌ CO2@2a Transition State (M062X/cc-pVDZ)
19	CH2O@C60_56_so (B3LYP-D3/cc-pVTZ)
20	CH2O@C60_66_iso (B3LYP-D3/cc-pVTZ)
21	C60 (B3LYP-D3/cc-pVTZ)
22	CH2O@C60 with the C60 cage fixed at the coordinates of the empty C60 (above). (B3LYP-D3/cc-pVTZ)
23	Crystal structure of the nickel(II) octaethylporphyrin/benzene solvate of CH2O@C60 with CH2O position minimised using DFT (B3LYP-D3/6-31(d)) all other atoms being frozen.

## Sheet: 1
1	Compound	1a
(B3LYP-D3/cc-pVDZ)
C	3.64751	2.47126	-0.732948
C	2.32646	2.64078	-1.39276
C	1.17661	3.32845	-1.01364
S	1.24986	4.25418	0.508768
C	-0.117527	3.39682	1.25998
C	0.103157	2.66952	2.42693
C	1.4029	1.93402	2.79024
C	0.899568	0.536745	3.23791
C	1.40649	-0.718216	2.87794
C	2.83655	-0.90917	2.47235
C	3.16661	-2.12889	1.56258
C	4.33718	-1.81234	0.675449
H	5.26459	-1.54872	1.18602
C	4.29885	-1.84607	-0.655513
H	5.20176	-1.61161	-1.21835
C	3.07269	-2.12465	-1.48195
C	2.53222	-0.856513	-2.18112
C	3.05031	0.427641	-1.99351
C	4.18938	1.06664	-1.22455
C	1.9113	-2.59801	-0.607403
C	1.95115	-2.54745	0.774822
C	0.739993	-2.72404	1.54247
C	0.478838	-1.82274	2.66978
C	0.660805	-2.86341	-1.28299
C	2.20782	1.55439	-2.31338
C	1.23697	-1.01316	-2.85646
C	1.08183	1.42318	-3.07815
C	0.6376	0.113547	-3.46116
C	0.337805	-2.12398	-2.50316
C	-0.064606	2.25272	-2.81366
C	-0.10474	3.05485	-1.64717
C	-0.379479	-3.42456	-0.529232
C	-0.342155	-3.34572	0.915197
C	-0.49385	0.672635	3.51204
C	-0.854954	-1.69679	3.11408
C	-1.3532	-0.418278	3.55201
C	-0.974116	1.94535	3.01053
C	-1.70369	-3.20746	1.38876
C	-1.38042	3.26271	0.543773
C	-2.59395	-3.20732	0.245703
C	-1.38912	3.14981	-0.92632
C	-1.76256	-3.34759	-0.938551
C	-2.0813	-2.67644	-2.10894
C	-1.02269	-2.0715	-2.90114
C	-1.20829	1.54692	-3.32253
C	-1.59408	-0.874767	-3.49917
C	-0.774489	0.214456	-3.72465
C	-2.93709	-0.676375	-2.98226
C	-2.43733	1.7288	-2.72159
C	-2.53404	2.55967	-1.52916
C	-3.25733	-1.81321	-2.14081
C	-3.35539	0.609183	-2.60467
C	-4.0378	-1.64178	-0.992231
C	-4.11793	0.794559	-1.38849
C	-3.62821	2.00971	-0.74819
C	-3.71	-2.36645	0.228468
C	-3.59794	2.0924	0.632695
C	-2.47115	2.73037	1.26984
C	-2.27091	2.06573	2.54054
C	-2.74207	-0.283795	3.13575
C	-3.19126	0.942246	2.6298
C	-3.12467	-1.51921	2.47929
C	-3.97538	-1.49555	1.36468
C	-4.03734	0.971035	1.45461
C	-4.4441	-0.220187	0.844224
C	-4.48234	-0.30843	-0.609455
O	5.33318	0.723969	-1.06121
O	4.24756	3.2045	0.011553
O	3.72163	-0.193355	2.88974
O	2.52921	2.31448	2.61573
C	-1.96006	-2.39368	2.48313
C	3.58004	-3.27251	2.53769
H	3.83206	-4.17318	1.959
H	4.46099	-2.95871	3.11643
H	2.76874	-3.51965	3.23831
C	3.43772	-3.19471	-2.54337
H	4.26301	-2.82729	-3.17177
H	3.76609	-4.11539	-2.03891
H	2.58738	-3.43648	-3.19528

## Sheet: 2
2	Compound	1a
(MO62X/cc-pVDZ)
C	3.63036	2.41514	-0.827014
C	2.31021	2.55583	-1.50182
C	1.16844	3.25736	-1.15802
S	1.23845	4.2696	0.300096
C	-0.119664	3.44498	1.0919
C	0.099891	2.77802	2.28527
C	1.40155	2.0763	2.70337
C	0.902541	0.691511	3.19503
C	1.40468	-0.571302	2.89294
C	2.83339	-0.766582	2.46389
C	3.16482	-2.03716	1.64505
C	4.33588	-1.77887	0.741626
H	5.26641	-1.49311	1.23605
C	4.29436	-1.88483	-0.583818
H	5.19822	-1.68592	-1.16129
C	3.06409	-2.1999	-1.38826
C	2.52529	-0.964254	-2.13347
C	3.03992	0.320723	-2.00217
C	4.17503	0.998209	-1.25291
C	1.90918	-2.62455	-0.487458
C	1.95029	-2.50167	0.884323
C	0.741568	-2.64137	1.66258
C	0.482631	-1.68679	2.74636
C	0.657802	-2.92417	-1.1461
C	2.19978	1.43076	-2.37188
C	1.23131	-1.15027	-2.8019
C	1.07641	1.26528	-3.12577
C	0.633541	-0.056658	-3.44601
C	0.333619	-2.24417	-2.39899
C	-0.065983	2.10334	-2.89948
C	-0.109106	2.95961	-1.78449
C	-0.375522	-3.43821	-0.365396
C	-0.335758	-3.28763	1.06956
C	-0.489087	0.837282	3.46294
C	-0.844112	-1.53992	3.17967
C	-1.34232	-0.246722	3.55328
C	-0.972508	2.08033	2.90209
C	-1.69338	-3.12523	1.53519
C	-1.38495	3.28005	0.389036
C	-2.58329	-3.18134	0.399007
C	-1.394	3.09557	-1.07321
C	-1.75604	-3.37871	-0.774287
C	-2.07487	-2.76864	-1.96969
C	-1.01963	-2.2061	-2.79069
C	-1.20696	1.37559	-3.37382
C	-1.59048	-1.04063	-3.43937
C	-0.775483	0.032444	-3.71222
C	-2.92846	-0.81766	-2.9316
C	-2.43048	1.5878	-2.78752
C	-2.52869	2.47549	-1.6414
C	-3.24783	-1.91056	-2.04055
C	-3.34419	0.476816	-2.61731
C	-4.02337	-1.68562	-0.907522
C	-4.1055	0.719603	-1.41593
C	-3.61965	1.96171	-0.837128
C	-3.69412	-2.3479	0.343
C	-3.58872	2.10897	0.531622
C	-2.4655	2.77927	1.13543
C	-2.2636	2.17626	2.43037
C	-2.72744	-0.133741	3.13203
C	-3.17737	1.05847	2.57232
C	-3.10888	-1.39576	2.53926
C	-3.95789	-1.42675	1.43298
C	-4.02365	1.03054	1.40284
C	-4.42767	-0.182477	0.854195
C	-4.46703	-0.339671	-0.589619
O	5.31346	0.675452	-1.07185
O	4.22687	3.17357	-0.119296
O	3.7034	-0.006086	2.80502
O	2.51804	2.47016	2.55371
C	-1.94732	-2.26418	2.5836
C	3.57233	-3.10535	2.69348
H	3.81051	-4.04699	2.1796
H	4.46035	-2.75712	3.2395
H	2.76462	-3.29047	3.41657
C	3.41437	-3.31398	-2.39799
H	4.2362	-2.97858	-3.0468
H	3.7409	-4.21033	-1.85214
H	2.55672	-3.57939	-3.03026

## Sheet: 3
3	H2O@1a
(B3LYP-D3/cc-pVDZ)
C	3.67043	2.50102	-0.668482
C	2.34835	2.68845	-1.3209
C	1.19878	3.36396	-0.920041
S	1.27403	4.24538	0.626786
C	-0.090089	3.36085	1.35238
C	0.134945	2.59434	2.4919
C	1.43259	1.84401	2.82505
C	0.926612	0.438493	3.24166
C	1.43186	-0.808617	2.85467
C	2.86188	-0.994626	2.45127
C	3.18731	-2.1824	1.498
C	4.35577	-1.83459	0.619809
H	5.2835	-1.58699	1.13773
C	4.31534	-1.8231	-0.711453
H	5.21682	-1.56835	-1.26765
C	3.08854	-2.07609	-1.54494
C	2.54831	-0.787264	-2.20439
C	3.06735	0.490792	-1.98033
C	4.2089	1.108	-1.19563
C	1.92727	-2.5745	-0.684424
C	1.96875	-2.56941	0.699284
C	0.757817	-2.77108	1.46301
C	0.500474	-1.90442	2.61756
C	0.67551	-2.8202	-1.36625
C	2.22675	1.62692	-2.26958
C	1.25253	-0.923712	-2.88344
C	1.10034	1.51838	-3.03721
C	0.65423	0.220564	-3.4556
C	0.352859	-2.04426	-2.56308
C	-0.045313	2.34162	-2.74888
C	-0.084075	3.10727	-1.55855
C	-0.364543	-3.40293	-0.628533
C	-0.325891	-3.37046	0.817658
C	-0.465046	0.569263	3.52007
C	-0.832529	-1.78631	3.06347
C	-1.32663	-0.519537	3.53629
C	-0.941994	1.85532	3.05521
C	-1.68661	-3.24414	1.29631
C	-1.35438	3.25035	0.63731
C	-2.5769	-3.20615	0.15488
C	-1.3668	3.18263	-0.833634
C	-1.74775	-3.31197	-1.03375
C	-2.06688	-2.60796	-2.1846
C	-1.00803	-1.98027	-2.95938
C	-1.19007	1.65127	-3.27572
C	-1.57843	-0.765278	-3.5216
C	-0.757982	0.330076	-3.71545
C	-2.92145	-0.581291	-2.99809
C	-2.41851	1.81654	-2.66749
C	-2.514	2.61367	-1.45215
C	-3.24266	-1.74285	-2.19054
C	-3.33781	0.694103	-2.58195
C	-4.01895	-1.60276	-1.03504
C	-4.09865	0.845116	-1.35965
C	-3.60704	2.04145	-0.685794
C	-3.69093	-2.36336	0.163595
C	-3.57075	2.08028	0.69606
C	-2.44255	2.69774	1.34891
C	-2.23923	1.99435	2.59626
C	-2.71399	-0.369321	3.12484
C	-3.15962	0.870622	2.65473
C	-3.10092	-1.58361	2.43479
C	-3.95233	-1.52541	1.32368
C	-4.00866	0.935613	1.48449
C	-4.42044	-0.235529	0.842101
C	-4.46182	-0.280561	-0.61281
O	5.35169	0.757953	-1.04244
O	4.27419	3.21477	0.09157
O	3.75086	-0.301073	2.8971
O	2.56057	2.21953	2.64719
O	-1.02093	-0.111667	0.180755
H	-0.122499	-0.466314	0.102208
H	-1.33637	-0.112868	-0.734028
C	-1.93912	-2.46019	2.41187
C	3.45195	-3.11289	-2.63951
H	4.27671	-2.72589	-3.25669
H	3.78071	-4.04886	-2.16443
H	2.60093	-3.33386	-3.29791
C	3.60073	-3.36186	2.42891
H	3.8521	-4.2406	1.81716
H	4.48213	-3.06959	3.01811
H	2.78953	-3.63376	3.12033

## Sheet: 4
4	1a + H2O ⇌ H2O@1a Transition State
(B3LYP-D3/cc-pVDZ)
Negative eigenvector -65.27 cm-1
C	3.75835	2.49298	-0.161902
C	2.45199	2.90277	-0.721924
C	1.31737	3.40631	-0.085039
S	1.45673	3.70033	1.66791
C	0.016118	2.78118	2.15747
C	0.155301	1.76661	3.10614
C	1.39481	0.896306	3.33148
C	0.813992	-0.545483	3.35752
C	1.27139	-1.66303	2.64586
C	2.69458	-1.77972	2.20311
C	2.99295	-2.60063	0.909877
C	4.17027	-2.01868	0.17614
H	5.09262	-1.9319	0.752949
C	4.15563	-1.65653	-1.10816
H	5.07292	-1.28086	-1.55918
C	2.95142	-1.67549	-2.01268
C	2.48314	-0.247756	-2.40848
C	3.07798	0.93013	-1.94506
C	4.25028	1.28842	-1.05936
C	1.75394	-2.3239	-1.30775
C	1.77235	-2.69697	0.030081
C	0.548877	-3.07047	0.706633
C	0.301511	-2.57912	2.06807
C	0.509491	-2.34925	-2.04452
C	2.28273	2.13725	-1.91917
C	1.1776	-0.170973	-3.07661
C	1.12473	2.24138	-2.63565
C	0.6231	1.10124	-3.34849
C	0.230619	-1.29654	-3.02086
C	0.012417	2.98135	-2.09882
C	0.018485	3.37362	-0.735578
C	-0.556023	-3.07297	-1.49093
C	-0.540412	-3.42928	-0.089079
C	-0.581131	-0.409239	3.60828
C	-1.03931	-2.52748	2.51022
C	-1.49273	-1.41491	3.30608
C	-0.976233	0.980472	3.45958
C	-1.90563	-3.39904	0.394089
C	-1.24322	2.94458	1.4406
C	-2.7752	-3.02749	-0.703284
C	-1.25363	3.28371	0.00598
C	-1.93022	-2.84283	-1.87127
C	-2.21073	-1.85436	-2.8008
C	-1.12421	-1.08926	-3.38979
C	-1.16265	2.49546	-2.76676
C	-1.64837	0.246346	-3.62684
C	-0.786066	1.32198	-3.54452
C	-2.98451	0.34098	-3.06508
C	-2.37898	2.53929	-2.1184
C	-2.43164	2.97413	-0.730125
C	-3.35594	-0.975676	-2.58493
C	-3.34871	1.47773	-2.32655
C	-4.1413	-1.11307	-1.43549
C	-4.10767	1.33281	-1.10306
C	-3.55892	2.27803	-0.137926
C	-3.85963	-2.17505	-0.478073
C	-3.53694	1.95102	1.20505
C	-2.38003	2.30534	1.99224
C	-2.24952	1.30154	3.02544
C	-2.85963	-1.08875	2.92303
C	-3.23165	0.254515	2.78699
C	-3.28222	-2.05458	1.92741
C	-4.10688	-1.66377	0.862325
C	-4.05125	0.667491	1.66729
C	-4.50863	-0.271697	0.736343
C	-4.53253	0.069636	-0.679459
O	5.38417	0.877264	-1.02974
O	4.36929	2.91392	0.790661
O	3.60859	-1.29911	2.84187
O	2.54287	1.2558	3.35466
O	1.73625	0.463422	0.656338
H	2.59871	0.442937	1.09987
H	1.74649	-0.301803	0.065188
C	-2.15422	-2.9422	1.68031
C	3.31775	-2.46939	-3.2938
H	4.17688	-1.9944	-3.7908
H	3.59254	-3.50004	-3.02537
H	2.47975	-2.50134	-4.00343
C	3.38299	-4.02347	1.41343
H	3.61206	-4.66731	0.551976
H	4.27162	-3.95201	2.05714
H	2.56584	-4.48214	1.98971

## Sheet: 5
5	H2O@1a
(M062X/cc-pVDZ)
C	3.66799	2.42046	-0.798659
C	2.34852	2.57227	-1.4726
C	1.20818	3.27246	-1.12115
S	1.27834	4.27056	0.34565
C	-0.081719	3.43716	1.12619
C	0.136595	2.75463	2.31015
C	1.43501	2.04532	2.72033
C	0.930949	0.656035	3.19524
C	1.4305	-0.605376	2.88227
C	2.85965	-0.802371	2.45558
C	3.18626	-2.06547	1.62304
C	4.35884	-1.80137	0.723064
H	5.29065	-1.52706	1.22141
C	4.3171	-1.8889	-0.603767
H	5.22193	-1.68654	-1.17849
C	3.0857	-2.18818	-1.41255
C	2.55217	-0.941527	-2.14243
C	3.07052	0.340304	-1.99583
C	4.20769	1.00568	-1.23791
C	1.92855	-2.61799	-0.517432
C	1.96985	-2.51372	0.855958
C	0.759412	-2.66031	1.63164
C	0.503642	-1.71677	2.72588
C	0.675957	-2.90564	-1.17927
C	2.23549	1.45742	-2.35565
C	1.25784	-1.11542	-2.81397
C	1.11227	1.30396	-3.11252
C	0.665275	-0.012941	-3.44843
C	0.355561	-2.21012	-2.42376
C	-0.028266	2.14322	-2.87793
C	-0.070429	2.98472	-1.75134
C	-0.360389	-3.42485	-0.406348
C	-0.321361	-3.29332	1.0301
C	-0.460149	0.80253	3.46298
C	-0.824378	-1.56866	3.15567
C	-1.31809	-0.278196	3.54239
C	-0.938502	2.05215	2.91585
C	-1.67884	-3.13279	1.49594
C	-1.34692	3.28315	0.422823
C	-2.56763	-3.17359	0.359746
C	-1.35525	3.11602	-1.03973
C	-1.74018	-3.35747	-0.814323
C	-2.05572	-2.73404	-2.00284
C	-0.997617	-2.16467	-2.81541
C	-1.17126	1.42432	-3.36061
C	-1.56371	-0.990143	-3.45198
C	-0.743875	0.083417	-3.71318
C	-2.90186	-0.770289	-2.94289
C	-2.39506	1.63199	-2.77057
C	-2.49179	2.506	-1.61457
C	-3.22569	-1.87216	-2.0649
C	-3.31369	0.522321	-2.61401
C	-3.99872	-1.6566	-0.929249
C	-4.07488	0.753652	-1.4104
C	-3.5856	1.98719	-0.81821
C	-3.67291	-2.33374	0.313138
C	-3.55352	2.11651	0.550888
C	-2.42876	2.77604	1.16095
C	-2.2283	2.15653	2.4462
C	-2.70224	-0.156841	3.12336
C	-3.14506	1.04162	2.57508
C	-3.08844	-1.41028	2.51815
C	-3.936	-1.42571	1.41215
C	-3.99252	1.03031	1.40832
C	-4.40088	-0.174109	0.847887
C	-4.43899	-0.313896	-0.596439
O	5.34389	0.675073	-1.05819
O	4.26697	3.16924	-0.083003
O	3.73238	-0.048972	2.80512
O	2.55395	2.4348	2.57569
O	-1.37128	-0.196431	0.165087
H	-0.498312	-0.463222	0.495736
H	-1.21052	-0.055673	-0.782108
C	-1.93025	-2.28229	2.55236
C	3.43046	-3.29152	-2.43593
H	4.25352	-2.95208	-3.08102
H	3.75318	-4.19576	-1.90101
H	2.57134	-3.54558	-3.07088
C	3.58677	-3.1489	2.65816
H	3.82181	-4.08481	2.13253
H	4.47516	-2.81182	3.21046
H	2.77667	-3.33967	3.37712

## Sheet: 6
6	1a + H2O ⇌ H2O@1b Transition State
(M062X/cc-pVDZ)
Negative eigenvector -70.83 cm-1
C	3.7311	2.45871	-0.398718
C	2.42734	2.79669	-1.02036
C	1.29501	3.37287	-0.466882
S	1.41576	3.90754	1.22174
C	-0.007908	3.02951	1.80845
C	0.143072	2.13262	2.85589
C	1.39176	1.29598	3.1464
C	0.822259	-0.131151	3.36561
C	1.28186	-1.31873	2.80214
C	2.7063	-1.45783	2.35508
C	3.01337	-2.4483	1.20456
C	4.19085	-1.96616	0.40608
H	5.1135	-1.80474	0.967249
C	4.17374	-1.7697	-0.911258
H	5.09021	-1.45549	-1.41169
C	2.96624	-1.89853	-1.79766
C	2.49083	-0.526357	-2.32782
C	3.0718	0.692432	-1.99094
C	4.23482	1.16284	-1.13828
C	1.77888	-2.47086	-1.02315
C	1.79751	-2.67453	0.344892
C	0.575548	-2.96847	1.0618
C	0.324293	-2.31071	2.3516
C	0.534011	-2.58814	-1.74935
C	2.27421	1.88906	-2.11201
C	1.19116	-0.532112	-3.00952
C	1.12507	1.90355	-2.84264
C	0.634467	0.689839	-3.41865
C	0.251692	-1.65155	-2.83657
C	0.010078	2.6949	-2.40979
C	0.003301	3.25706	-1.11965
C	-0.524922	-3.23504	-1.11295
C	-0.507652	-3.41923	0.318168
C	-0.56917	0.024663	3.60719
C	-1.00975	-2.20777	2.77862
C	-1.46812	-1.01292	3.42957
C	-0.975971	1.38068	3.29864
C	-1.87044	-3.33125	0.792784
C	-1.26717	3.09736	1.08247
C	-2.73874	-3.09632	-0.337468
C	-1.27337	3.25899	-0.381862
C	-1.89633	-3.05113	-1.51499
C	-2.17714	-2.18421	-2.54974
C	-1.09459	-1.49157	-3.22133
C	-1.1558	2.12879	-3.02209
C	-1.62318	-0.198137	-3.61147
C	-0.77087	0.879135	-3.64864
C	-2.95736	-0.045053	-3.07028
C	-2.37082	2.2454	-2.39439
C	-2.4348	2.84766	-1.07413
C	-3.32299	-1.29431	-2.44161
C	-3.3288	1.16231	-2.47711
C	-4.10705	-1.29777	-1.29202
C	-4.09102	1.16049	-1.25172
C	-3.55525	2.21676	-0.408125
C	-3.82101	-2.2327	-0.2171
C	-3.53637	2.05322	0.957955
C	-2.38837	2.51113	1.69816
C	-2.24719	1.63728	2.83562
C	-2.83377	-0.744874	3.01326
C	-3.21397	0.561708	2.72056
C	-3.24944	-1.82342	2.14551
C	-4.07245	-1.56934	1.04836
C	-4.03593	0.831823	1.56524
C	-4.48267	-0.209439	0.75757
C	-4.50701	-0.039783	-0.685068
O	5.3664	0.778371	-1.05143
O	4.33492	2.9906	0.490099
O	3.60275	-0.864409	2.90261
O	2.53158	1.64771	3.06789
O	1.34135	0.53629	0.497652
H	2.25444	0.561708	0.82673
H	1.2868	-0.309835	0.031447
C	-2.12073	-2.72538	2.00774
C	3.32844	-2.81418	-2.98767
H	4.17945	-2.38406	-3.53501
H	3.61445	-3.80753	-2.61422
H	2.48635	-2.92577	-3.68404
C	3.40445	-3.77382	1.91001
H	3.63479	-4.53559	1.15247
H	4.29212	-3.60218	2.53482
H	2.58786	-4.14181	2.54816

## Sheet: 7
7	CH2O@1a (O-in)
(B3LYP-D3/cc-pVDZ)
C	3.69772	2.50596	-0.557916
C	2.38045	2.73126	-1.20808
C	1.23313	3.39133	-0.775583
S	1.31275	4.18211	0.821076
C	-0.063701	3.27986	1.4991
C	0.144097	2.46484	2.61032
C	1.43268	1.69296	2.93298
C	0.912664	0.276375	3.29286
C	1.41195	-0.955779	2.84968
C	2.84382	-1.12865	2.44482
C	3.1694	-2.25769	1.42297
C	4.34061	-1.86147	0.56897
H	5.26444	-1.63543	1.10361
C	4.30968	-1.79181	-0.761113
H	5.21532	-1.51236	-1.29815
C	3.0911	-2.01246	-1.61563
C	2.56414	-0.699189	-2.24006
C	3.09142	0.565526	-1.9656
C	4.23416	1.14131	-1.15183
C	1.92127	-2.53937	-0.783873
C	1.95371	-2.59972	0.599508
C	0.738876	-2.83507	1.34721
C	0.475242	-2.02929	2.54484
C	0.675347	-2.74943	-1.48638
C	2.25969	1.71953	-2.21075
C	1.27338	-0.800166	-2.93495
C	1.13565	1.65258	-2.9884
C	0.684654	0.373253	-3.46482
C	0.365217	-1.92678	-2.65735
C	-0.008053	2.469	-2.66203
C	-0.047594	3.17791	-1.43294
C	-0.371924	-3.35844	-0.780334
C	-0.343482	-3.3946	0.665748
C	-0.482603	0.405749	3.55627
C	-0.862304	-1.92333	2.98402
C	-1.35306	-0.676346	3.51155
C	-0.944424	1.71388	3.1363
C	-1.70772	-3.28703	1.14146
C	-1.32547	3.21783	0.771946
C	-2.58986	-3.19246	-0.003173
C	-1.33166	3.2225	-0.70384
C	-1.75185	-3.24515	-1.18955
C	-2.05956	-2.4897	-2.30896
C	-0.993971	-1.83686	-3.05279
C	-1.1555	1.80472	-3.21716
C	-1.55537	-0.596452	-3.56432
C	-0.728449	0.501215	-3.7159
C	-2.89842	-0.428498	-3.03675
C	-2.38307	1.94513	-2.59958
C	-2.47854	2.685	-1.34935
C	-3.22971	-1.62057	-2.28194
C	-3.30962	0.827244	-2.56696
C	-4.01441	-1.53003	-1.12813
C	-4.07637	0.92711	-1.34383
C	-3.58004	2.08651	-0.614649
C	-3.69993	-2.34582	0.036659
C	-3.55413	2.06383	0.767442
C	-2.4231	2.64104	1.4522
C	-2.23591	1.88192	2.67018
C	-2.73655	-0.498039	3.09555
C	-3.16868	0.76544	2.67536
C	-3.12589	-1.67765	2.34765
C	-3.96849	-1.56252	1.23328
C	-4.00913	0.890151	1.50352
C	-4.42342	-0.248198	0.806067
C	-4.45271	-0.226776	-0.650047
O	5.37724	0.78398	-1.01835
O	4.29662	3.17736	0.243665
O	3.7334	-0.469573	2.93934
O	2.56461	2.06699	2.77694
C	-1.96775	-2.55957	2.29365
C	3.58089	-3.48893	2.28576
H	3.83414	-4.33098	1.62528
H	4.46005	-3.2309	2.89397
H	2.76679	-3.79969	2.95712
C	3.46402	-3.01284	-2.74086
H	4.29731	-2.60809	-3.33476
H	3.78381	-3.96569	-2.2941
H	2.61971	-3.20785	-3.41594
C	-0.331349	0.105258	-0.100451
H	0.582701	0.100575	0.53385
H	-0.197962	0.465056	-1.13469
O	-1.40653	-0.261968	0.310212

## Sheet: 8
8	CH2O + 1a ⇌ CH2O@1a Transition state
(B3LYP-D3/cc-pVDZ)
Negative eigenvector -74.22 cm-1
C	-3.94785	-2.5055	0.230117
C	-2.56747	-2.94094	-0.103
C	-1.44222	-3.27644	0.663717
S	-1.56566	-3.15148	2.44687
C	-0.094707	-2.16306	2.7256
C	-0.170405	-0.958955	3.43046
C	-1.34755	0.026084	3.56125
C	-0.71495	1.38311	3.1557
C	-1.13479	2.31494	2.19048
C	-2.55475	2.39705	1.72813
C	-2.82693	2.90134	0.272824
C	-4.04463	2.2387	-0.317941
H	-4.97262	2.36581	0.243167
C	-4.05508	1.54923	-1.46216
H	-4.99604	1.12768	-1.81555
C	-2.85341	1.28332	-2.33504
C	-2.45056	-0.217723	-2.40556
C	-3.11092	-1.26452	-1.74673
C	-4.34126	-1.43707	-0.892958
C	-1.62479	2.03642	-1.80678
C	-1.6146	2.72338	-0.602691
C	-0.371332	3.18796	-0.031905
C	-0.129805	3.01728	1.40689
C	-0.388448	1.84018	-2.52637
C	-2.34846	-2.4535	-1.43493
C	-1.14876	-0.488196	-3.02985
C	-1.18788	-2.74448	-2.08344
C	-0.646168	-1.81065	-3.02627
C	-0.158025	0.580796	-3.23027
C	-0.106449	-3.37478	-1.3759
C	-0.135285	-3.42667	0.041236
C	0.712344	2.63121	-2.16428
C	0.726295	3.30579	-0.886991
C	0.678086	1.23666	3.41411
C	1.21181	3.01428	1.84885
C	1.62717	2.09906	2.88193
C	1.00432	-0.168326	3.58492
C	2.09319	3.32971	-0.40918
C	1.15259	-2.54699	2.06916
C	2.93623	2.67555	-1.38852
C	1.14045	-3.21246	0.752959
C	2.07217	2.26076	-2.48097
C	2.30553	1.07518	-3.15752
C	1.18273	0.240973	-3.55107
C	1.08313	-3.10475	-2.13076
C	1.65345	-1.13293	-3.47907
C	0.750649	-2.12745	-3.16117
C	2.98803	-1.15194	-2.90764
C	2.29626	-3.04285	-1.47958
C	2.32988	-3.13986	-0.027297
C	3.41653	0.223269	-2.74362
C	3.30875	-2.10198	-1.92421
C	4.21621	0.588081	-1.6551
C	4.08077	-1.71122	-0.765098
C	3.49271	-2.37894	0.390824
C	3.98675	1.85361	-0.970689
C	3.49441	-1.74986	1.62014
C	2.32585	-1.85674	2.46127
C	2.25511	-0.638839	3.23519
C	2.97326	1.63187	2.58648
C	3.28294	0.277848	2.76596
C	3.42711	2.32106	1.39465
C	4.22529	1.65765	0.451752
C	4.07304	-0.420314	1.77504
C	4.56396	0.256977	0.653192
C	4.56173	-0.403662	-0.644701
O	-5.44767	-0.964124	-0.98558
O	-4.67062	-2.82358	1.14332
O	-3.48263	2.11244	2.45978
O	-2.48682	-0.228888	3.85319
C	2.33621	3.17702	0.948131
C	-3.13393	4.42272	0.429525
H	-3.33864	4.85824	-0.559141
H	-4.01661	4.55537	1.07195
H	-2.28542	4.95767	0.88102
C	-3.20201	1.77308	-3.7679
H	-4.08247	1.22958	-4.14243
H	-3.43605	2.84763	-3.74386
H	-2.36938	1.60942	-4.46571
C	-2.58983	-0.317334	1.04015
H	-2.8274	-1.06964	1.81048
H	-3.45362	0.227794	0.619431
O	-1.44991	-0.078996	0.695527

## Sheet: 9
9	CH2O@1a (O-in)
(M062X/cc-pVDZ)
C	3.68927	2.41993	-0.734171
C	2.37374	2.59529	-1.4096
C	1.23475	3.28769	-1.03843
S	1.3088	4.23128	0.465239
C	-0.062309	3.39004	1.21743
C	0.140415	2.67842	2.38895
C	1.43065	1.95093	2.79791
C	0.914398	0.558451	3.24916
C	1.40977	-0.697685	2.90642
C	2.84088	-0.885965	2.48177
C	3.16669	-2.10997	1.5923
C	4.34197	-1.81158	0.706538
H	5.26949	-1.5473	1.21814
C	4.31088	-1.86953	-0.622582
H	5.22034	-1.65381	-1.18467
C	3.08808	-2.15493	-1.44962
C	2.56588	-0.896526	-2.16949
C	3.08978	0.37916	-1.99258
C	4.22834	1.02092	-1.21653
C	1.9218	-2.59613	-0.572471
C	1.95248	-2.52688	0.804601
C	0.738658	-2.69544	1.56968
C	0.477105	-1.79355	2.69665
C	0.676117	-2.86808	-1.25276
C	2.26063	1.50859	-2.32782
C	1.27703	-1.05055	-2.85804
C	1.14133	1.38054	-3.09677
C	0.692171	0.071924	-3.47118
C	0.367941	-2.14911	-2.48967
C	0.002591	2.21849	-2.83925
C	-0.040621	3.02633	-1.68471
C	-0.366461	-3.40079	-0.496907
C	-0.338145	-3.30763	0.94237
C	-0.480254	0.7056	3.49695
C	-0.854689	-1.65266	3.11816
C	-1.34625	-0.371815	3.53667
C	-0.944767	1.9694	2.96932
C	-1.6987	-3.16162	1.40559
C	-1.32369	3.26567	0.500314
C	-2.57935	-3.16911	0.261837
C	-1.32578	3.14086	-0.969189
C	-1.74341	-3.3215	-0.911454
C	-2.04893	-2.66889	-2.08611
C	-0.984149	-2.08543	-2.88136
C	-1.14183	1.51517	-3.34119
C	-1.54243	-0.893758	-3.49061
C	-0.717978	0.1817	-3.73052
C	-2.88115	-0.681573	-2.97919
C	-2.36436	1.70896	-2.74317
C	-2.46217	2.55081	-1.56432
C	-3.21485	-1.80234	-2.1308
C	-3.28918	0.601705	-2.61866
C	-3.99796	-1.61631	-0.99662
C	-4.05734	0.803822	-1.41454
C	-3.56294	2.01649	-0.786932
C	-3.68459	-2.32772	0.230331
C	-3.54138	2.11107	0.585255
C	-2.41436	2.7454	1.21883
C	-2.22995	2.09266	2.49059
C	-2.7267	-0.23216	3.10926
C	-3.15852	0.983103	2.58802
C	-3.11439	-1.4674	2.46702
C	-3.95383	-1.44911	1.35334
C	-3.99656	1.00713	1.41332
C	-4.40808	-0.180215	0.817757
C	-4.43573	-0.281482	-0.631287
O	5.36596	0.686808	-1.05299
O	4.28463	3.14449	0.009105
O	3.71604	-0.156846	2.87485
O	2.55325	2.33275	2.65788
C	-1.95798	-2.34393	2.4861
C	3.56481	-3.23814	2.58024
H	3.80333	-4.14947	2.01464
H	4.44998	-2.92467	3.15124
H	2.751	-3.46095	3.28568
C	3.44245	-3.2452	-2.48386
H	4.27519	-2.90029	-3.11347
H	3.75472	-4.15803	-1.95743
H	2.59069	-3.4871	-3.13341
C	-0.435793	0.109009	-0.100668
H	0.421762	0.338883	0.575093
H	-0.254684	0.225714	-1.18753
O	-1.50747	-0.24806	0.322443

[truncated: 14 more sheets: 10, 11, 12, 13, 14, 15, 16, 17, 18, 19, 20, 21, 22, 23]
